# Supplementary material for: Antimicrobial Resistance of Salmonella and Characterization of Two Mcr-1-Harboring Isolates from Pork Products in Guangdong, China
Source: Foods. 2025 Aug 22;14(17):2933. doi: 10.3390/foods14172933 (PMC12427947; doi:10.3390/foods14172933)
Supplement: Supplementary file 1 [file foods-14-02933-s001.zip]

Archive with 2 entries (2 files):
- foods-3824030 Supplementary File S1.pdf
- foods-3824030 Supplementary File S2 Isolates and plasmids used for the phylogenetic analysis.xlsx
