# Supplementary material for: Antimicrobial Resistance of Salmonella and Characterization of Two Mcr-1-Harboring Isolates from Pork Products in Guangdong, China
Source: Foods. 2025 Aug 22;14(17):2933. doi: 10.3390/foods14172933 (PMC12427947; doi:10.3390/foods14172933)
Supplement: Supplementary file 1 [file foods-14-02933-s001.zip › foods-3824030 Supplementary File S2 Isolates and plasmids used for the phylogenetic analysis.xlsx]

## Sheet: The isolates
						Antimicrobial resistance genes
Isolates	Isolation source	Collection Year	Location	Serovar	ST	mcr-1.1	sul1	tet(A)	floR	aac(3)-Id	aadA2	aadA7	aph(3')-Ia	aac(6')-Iaa	aph(6)-Id	aph(3'')-Ib	ParC(S80I)	GyrA(S83F)	GyrA(D87N)	GyrA(D87Y)	GyrA(D87G)	qnrS1	dfrA12	blaTEM-1	blaCTX-M-55	blaCTX-M-14
GCA_019063905.1	Market chicken	2020	China: Yangzhou	Kentucky	198	mcr-1.1	sul1	tet(A)		aac(3)-Id		aadA7	aph(3')-Ia		aph(6)-Id	aph(3'')-Ib	ParC(S80I)	GyrA(S83F)			GyrA(D87G)					blaCTX-M-14
ERR5443250	Gallus gallus	2016	Romania	Kentucky	198	mcr-1.1	sul1	tet(A)		aac(3)-Id		aadA7					ParC(S80I)	GyrA(S83F)		GyrA(D87Y)				blaTEM-1
GCA_017345035.1	Human	2021.02	United Kingdom	Kentucky	198	mcr-1.1	sul1	tet(A)		aac(3)-Id		aadA7					ParC(S80I)	GyrA(S83F)		GyrA(D87Y)				blaTEM-1
GCA_007367205.1	Human	2018.11	United Kingdom	Kentucky	198	mcr-1.1	sul1	tet(A)		aac(3)-Id		aadA7					ParC(S80I)	GyrA(S83F)		GyrA(D87Y)				blaTEM-1
GCA_006994905.1	Human	2018.11	United Kingdom	Kentucky	198	mcr-1.1	sul1	tet(A)		aac(3)-Id		aadA7					ParC(S80I)	GyrA(S83F)		GyrA(D87Y)				blaTEM-1
traces-0lhyZjN	Human	2023	France	Kentucky	198	mcr-1.1	sul1	tet(A)		aac(3)-Id		aadA7					ParC(S80I)	GyrA(S83F)	GyrA(D87N)					blaTEM-1
Sal_P23041	Pig product	2023	China: Guangdong	Kentucky	198	mcr-1.1	sul1	tet(A)	floR			aadA7	aph(3')-Ia	aac(6')-Iaa			ParC(S80I)	GyrA(S83F)	GyrA(D87N)			qnrS1			blaCTX-M-55
Sal_P23040	Pig product	2023	China: Guangdong	Kentucky	198	mcr-1.1	sul1	tet(A)	floR			aadA7	aph(3')-Ia	aac(6')-Iaa			ParC(S80I)	GyrA(S83F)	GyrA(D87N)			qnrS1			blaCTX-M-55
traces-0vpJxzL	Human	2019	France	Kentucky	198	mcr-1.1	sul1	tet(A)		aac(3)-Id		aadA7					ParC(S80I)	GyrA(S83F)	GyrA(D87N)					blaTEM-1
traces-0JyQUTj	Human	2020	France	Kentucky	198	mcr-1.1	sul1	tet(A)		aac(3)-Id		aadA7					ParC(S80I)	GyrA(S83F)	GyrA(D87N)					blaTEM-1
SRR30905553	Human	2024.9	United Kingdom	Kentucky	198	mcr-1.1	sul1	tet(A)			aadA2						ParC(S80I)	GyrA(S83F)	GyrA(D87N)				dfrA12	blaTEM-1
GCA_046054235.1	Poultry	2019	Morocco	Kentucky	198	mcr-1.1	sul1		floR		aadA2						ParC(S80I)	GyrA(S83F)	GyrA(D87N)				dfrA12	blaTEM-1
SRR29314285	Human	2024.5	United Kingdom	Kentucky	198	mcr-1.1	sul1	tet(A)	floR		aadA2						ParC(S80I)	GyrA(S83F)	GyrA(D87N)				dfrA12	blaTEM-1
SRR28350684	Human	2022.11	United Kingdom	Kentucky	198	mcr-1.1	sul1	tet(A)	floR		aadA2						ParC(S80I)	GyrA(S83F)	GyrA(D87N)				dfrA12	blaTEM-1

## Sheet: The plasmids
Accesion	Plasmid	Length(bp)	Strain	Host	Source	Location	Collection date
CP075719.1	pCPWW7-IncI2	63918	Escherichia coli	Environment	Wastewater	Thailand: Bangkok	2017-6
AP017614.1	pMRY16-002_4 DNA	61805	Escherichia coli	Food	Sus scrofa	Japan	2008
AP017622.1	pMRY15-131_2 DNA	60722	Escherichia coli	Food	Bos taurus	Japan	2013
AP017619.1	pMRY15-117_2 DNA	61223	Escherichia coli	Food	Bos taurus	Japan	2012
CP044025.1	p2492-4-MCR-1	60688	Escherichia coli	Food	Pork	USA: California	2019-2-7
KY802014.1	pZE36	65846	Escherichia coli	Homo sapiens	Faecal	Oman	2015-10
MF693349.1	pG3216	62717	Escherichia coli	Homo sapiens	Rectal swab	Argentina	2020-12-20
KU761326.1	pmcr1_IncI2	64964	Escherichia coli	Homo sapiens	Blood	China	2015-8
KX254342.1	pECJS-61-63	63656	Escherichia coli	Food	Faeces of pig	China	2015-1-19
KX034083.1	pA31-12	67134	Escherichia coli	Food	Chicken	China	2012-8
KY693674.1	pOM97-mcr	63722	Escherichia coli	Homo sapiens	Blood	Oman	2016-6-2
p2Sal_P23040	p2Sal_P23040	60661	Salmonella	Food	Pig product	China: Guangdong	2023
MG825374.1	p1106-IncI2	60960	Escherichia coli	Food	Chicken	China
MW373507.1	pYUYZV47-MCR	61699	Escherichia coli	Food	Lettuce	China
MN689940.1	pLWY24J-mcr-1.1	62009	Escherichia coli	Food	Chicken	China	2016-3-5
